# Supplementary material for: Perioperative Dexmedetomidine attenuates brain ischemia reperfusion injury possibly via up-regulation of astrocyte Connexin 43
Source: BMC Anesthesiol. 2020 Dec 7;20:299. doi: 10.1186/s12871-020-01211-7 (PMC7722427; doi:10.1186/s12871-020-01211-7)
Supplement: Supplementary file 1 — Additional file 1. [file 12871_2020_1211_MOESM1_ESM.zip]

Archive with 14 entries (14 files):
- fig 3 beta-tubulinR2.tif
- fig 3 Cx43R2.tif
- fig 4 beta-tubulin(for Cx43)R2.tif
- fig 4 Cx43R2.tif
- fig 6A aktR2.tif
- fig 6A gapdh(for akt)R2.tif
- fig 6C gapdh(for GSK3-beta)R2.tif
- fig 6C GSK3-betaR2.tif
- fig 6E gapdh(for p-akt)R2.tif
- fig 6E p-aktR2.tif
- fig 6G GAPDH(for pGSK3-beta)R2.tif
- fig 6G pGSK3-betaR2.tif
- fig 6I beta-tubulin(for Cx43)R2.tif
- fig 6I Cx43R2.tif
